# Supplementary material for: The Anticancer Activity Conferred by the Mud Crab Antimicrobial Peptide Scyreprocin through Apoptosis and Membrane Disruption
Source: Int J Mol Sci. 2022 May 14;23(10):5500. doi: 10.3390/ijms23105500 (PMC9142079; doi:10.3390/ijms23105500)
Supplement: Supplementary file 1 [file ijms-23-05500-s001.zip]

Archive with 1 entries (1 files):
- ijms-1708987-supplementary.pdf
